# Supplementary material for: SARS-CoV-2 antibody responses before and after a third dose of the BNT162b2 vaccine in Italian healthcare workers aged ≤60 years: One year of surveillance
Source: Front Immunol. 2022 Sep 30;13:947187. doi: 10.3389/fimmu.2022.947187 (PMC9566572; doi:10.3389/fimmu.2022.947187)
Supplement: Supplementary file 1 [file Table_1.xlsx]

## Sheet: Table S1
Table S1: Correlation between the anti-Spike antibody titer and gender
Variable	Group1	Group2	p-value	p.adj	p.signif
T1	F	M	0.23516	1	ns
T2	F	M	0.429384	1	ns
T3	F	M	0.783281	1	ns
T4	F	M	0.391581	1	ns
T5	F	M	0.500621	1	ns
T6	F	M	0.730195	1	ns
T7	F	M	0.891606	1	ns
ns= not significant
