# Supplementary material for: SARS-CoV-2 antibody responses before and after a third dose of the BNT162b2 vaccine in Italian healthcare workers aged ≤60 years: One year of surveillance
Source: Front Immunol. 2022 Sep 30;13:947187. doi: 10.3389/fimmu.2022.947187 (PMC9566572; doi:10.3389/fimmu.2022.947187)
Supplement: Supplementary file 2 [file Table_2.xlsx]

## Sheet: Table S2
Table S2: Mean values of the anti-Spike antibodies
Group	Time points	N Subjects	Mean value	SD
F	T1	93	124.674	377.628
M		59	145.137	700.755
F+M		152	132.617	524.978
F	T2	92	3528.51	2683.6
M		62	3125.46	2039.8
F+M		154	3366.24	2445.72
F	T3	90	1560.55	1140.91
M	T3	67	1480.85	921.561
F+M		157	1526.54	1050.47
F	T4	83	459.161	301.65
M	T4	57	621.326	910.157
F+M		140	525.186	627.543
F	T5	79	311.071	210.567
M	T5	54	454.928	775.144
F+M		133	369.479	521.995
F	T6	66	217.773	137.197
M	T6	53	298.936	442.787
F+M		119	253.921	313.702
F	T7	74	153.178	148.667
M	T7	52	153.158	143.161
F+M		126	153.17	145.841
F+M	T8	54	4385.7	2664.96
	T8*	68	127.449	125.846
	T9	65	5073.81	3163.07
SD=standard deviation
