# Supplementary material for: SARS-CoV-2 antibody responses before and after a third dose of the BNT162b2 vaccine in Italian healthcare workers aged ≤60 years: One year of surveillance
Source: Front Immunol. 2022 Sep 30;13:947187. doi: 10.3389/fimmu.2022.947187 (PMC9566572; doi:10.3389/fimmu.2022.947187)
Supplement: Supplementary file 3 [file Table_3.xlsx]

## Sheet: Table S3
			Table S3: Correlation analysis among all time points
	Time 1	Time 2	p-value	p.adj	p.signif
	T1	T2	1.06168e-48	3.8e-47	****
	T1	T3	1.3933e-46	4.9e-45	****
	T1	T4	3.86466e-39	1.1e-37	****
	T1	T5	2.71721e-35	7.1e-34	****
	T1	T6	8.70535e-30	1.9e-28	****
	T1	T7	1.89573e-23	2.8e-22	****
	T1	T8	1.13141e-26	2.3e-25	****
	T1	T8*	3.10347e-14	2.2e-13	****
	T2	T3	1.10072e-18	1.3e-17	****
	T2	T4	5.90648e-43	1.8e-41	****
	T2	T5	3.34783e-44	1.1e-42	****
	T2	T6	3.93979e-43	1.2e-41	****
	T2	T7	1.00468e-45	3.4e-44	****
	T2	T8	0.00625655	0.013	*
	T2	T8*	4.44017e-32	1.1e-30	****
	T3	T4	1.4672e-30	3.4e-29	****
	T3	T5	4.62952e-38	1.2e-36	****
	T3	T6	1.61097e-40	4.7e-39	****
	T3	T7	3.43635e-45	1.1e-43	****
	T3	T8	1.95439e-15	2e-14	****
	T3	T8*	4.53157e-32	1.1e-30	****
	T4	T5	4.00903e-06	1.6e-05	****
	T4	T6	9.65063e-15	7.7e-14	****
	T4	T7	8.81603e-28	1.9e-26	****
	T4	T8	1.93303e-25	3.1e-24	****
	T4	T8*	1.58905e-22	2.2e-21	****
	T5	T6	0.000333505	0.001	**
	T5	T7	1.39604e-15	1.5e-14	****
	T5	T8	8.00363e-26	1.4e-24	****
	T5	T8*	4.50909e-15	4.1e-14	****
	T6	T7	8.35814e-07	4.2e-06	****
	T6	T8	1.64507e-25	2.8e-24	****
	T6	T8*	1.19425e-08	7.2e-08	****
	T7	T8	2.81091e-26	5.3e-25	****
	T7	T8*	0.0608136	0.061	ns
	T8	T8*	2.50078e-21	3.3e-20	****
	ns= not significant
