# Supplementary material for: SARS-CoV-2 antibody responses before and after a third dose of the BNT162b2 vaccine in Italian healthcare workers aged ≤60 years: One year of surveillance
Source: Front Immunol. 2022 Sep 30;13:947187. doi: 10.3389/fimmu.2022.947187 (PMC9566572; doi:10.3389/fimmu.2022.947187)
Supplement: Supplementary file 4 [file Table_4.xlsx]

## Sheet: Table S4
Table S4: Correlation analysis
Time 1	Time 2	p-value	p.adj	p.signif
T7	T8	6.6896e-15	2.7e-14	****
T7	T8*	0.620788	0.62	ns
T7	T9	8.48087e-13	2.5e-12	****
T8	T8*	2.08668e-20	1.3e-19	****
T8	T9	0.117883	0.24	ns
T8*	T9	1.69112e-17	8.5e-17	****
ns= not significant
