# Supplementary material for: SARS-CoV-2 antibody responses before and after a third dose of the BNT162b2 vaccine in Italian healthcare workers aged ≤60 years: One year of surveillance
Source: Front Immunol. 2022 Sep 30;13:947187. doi: 10.3389/fimmu.2022.947187 (PMC9566572; doi:10.3389/fimmu.2022.947187)
Supplement: Supplementary file 5 [file Table_5.xlsx]

## Sheet: Table S5
Table S5: Mean values of the anti-Spike antibodies
Variable	N Subjects	Mean value	SD
T7	41	129.673	82.0626
T8	41	4390.5	2452.94
T8*	30	150.757	101.548
T9	30	5361.02	2739.95
SD=standard deviation
