# Supplementary material for: SARS-CoV-2 antibody responses before and after a third dose of the BNT162b2 vaccine in Italian healthcare workers aged ≤60 years: One year of surveillance
Source: Front Immunol. 2022 Sep 30;13:947187. doi: 10.3389/fimmu.2022.947187 (PMC9566572; doi:10.3389/fimmu.2022.947187)
Supplement: Supplementary file 6 [file Table_6.xlsx]

## Sheet: Table S6
Table S6: Percent and absolute value of the anti-Neutralizing antibodies out of total anti-Spike antibodies
GROUP 1	T3				T7				T8
SUBJECT	IgG anti spike (BAU/mL)	nAbs %	nAbs (absolute value)	SUBJECT	IgG anti spike (BAU/mL)	nAbs %	nAbs (absolute value)	SUBJECT	IgG anti spike (BAU/mL)	nAbs %	nAbs (absolute value)
COV-05-3	562.2	62.5	351.375	COV-05-7	88.7	41.2	36.5444	COV-05-8	3580.1	>90.1	3225.67
COV-10-3	2168.3	>90.1	1953.64	COV-10-7	127	38.8	49.276	COV-10-8	1996.2	>90.1	1798.58
COV-12-3	806.9	85.4	689.093	COV-12-7	93.2	44	41.008	COV-12-8	3390.6	>90.1	3054.93
COV-13-3	2402	>90.1	2164.2	COV-13-7	127.8	48.6	62.1108	COV-13-8	3913.7	>90.1	3526.24
COV-15-3	761.4	86.9	661.657	COV-15-7	118.3	49.5	58.5585	COV-15-8	5274.3	>90.1	4752.14
COV-16-3	2222.6	>90.1	2002.56	COV-16-7	189.7	63.9	121.218	COV-16-8	4908.7	>90.1	4422.74
COV-18-3	983.7	>90.1	886.314	COV-18-7	168.1	56.1	94.3041	COV-18-8	839.4	85	713.49
COV-19-3	764.9	89.9	687.645	COV-19-7	124.9	44	54.956	COV-19-8	1245.3	89.6	1115.79
COV-20-3	2302.9	>90.1	2074.91	COV-20-7	255.8	64.3	164.479	COV-20-8	4870.2	>90.1	4388.05
COV-22-3	2537.8	>90.1	2286.56	COV-22-7	128.5	46.6	59.881	COV-22-8	5069.9	>90.1	4567.98
COV-23-3	1035	83.4	863.19	COV-23-7	97.1	42.6	41.3646	COV-23-8	2636.4	>90.1	2375.4
COV-24-3	1181.3	>90.1	1064.35	COV-24-7	34.8	32.1	11.1708	COV-24-8	2857.7	>90.1	2574.79
COV-25-3	3285.7	>90.1	2960.42	COV-25-7	257.1	69.7	179.199	COV-25-8	6810.1	>90.1	6135.9
COV-30-3	326.3	70.4	229.715	COV-70-7	29.8	26.6	7.9268	COV-80-8	1189.9	89.8	1068.53
COV-34-3	824.5	87.8	723.911	COV-74-7	113.5	43.1	48.9185	COV-84-8	5400.3	>90.1	4865.67
COV-37-3	571.13	82.2	469.469	COV-77-7	42.5	30	12.75	COV-87-8	3017.8	>90.1	2719.04
COV-38-3	1135.9	>90.1	1023.45	COV-78-7	85.6	36.2	30.9872	COV-88-8	2488.1	>90.1	2241.78
COV-41-3	899.2	89.4	803.885	COV-41-7	200.5	53.1	106.466	COV-41-8	1705.3	>90.1	1536.48
COV-45-3	3627.9	>90.1	3268.74	COV-45-7	229.4	65.6	150.486	COV-45-8	9942.9	>90.1	8958.55
COV-46-3	1499.3	>90.1	1350.87	COV-46-7	148	56.2	83.176	COV-46-8	5180.5	>90.1	4667.63
COV-47-3	1713.6	>90.1	1543.95	COV-47-7	100.9	42.4	42.7816	COV-47-8	9006.5	>90.1	8114.86
COV-49-3	687.5	88.4	607.75	COV-49-7	44	26.9	11.836	COV-49-8	5725.7	>90.1	5158.86
COV-58-3	3431	>90.1	3091.33	COV-58-7	215.9	46.1	99.5299	COV-58-8	7776.2	>90.1	7006.36
COV-63-3	1613	>90.1	1453.31	COV-63-7	72.4	33.3	24.1092	COV-63-8	3138.7	>90.1	2827.97
COV-65-3	5432.6	>90.1	4894.77	COV-65-7	449.6	73.9	332.254	COV-65-8	4240.1	>90.1	3820.33
COV-67-3	1529.9	>90.1	1378.44	COV-67-7	118.5	47.6	56.406	COV-67-8	4858.3	>90.1	4377.33
COV-70-3	1322.8	>90.1	1191.84	COV-70-7	79.1	26.6	21.0406	COV-80-8	3349.9	89.8	3008.21
COV-83-3	193.6	51	98.736	COV-83-7	20.2	23.7	4.7874	COV-83-8	743.2	79.6	591.587
COV-85-3	3042.1	>90.1	2740.93	COV-85-7	204.5	50.9	104.09	COV-85-8	6912.3	>90.1	6227.98
COV-93-3	949.3	>90.1	855.319	COV-93-7	33.5	34.5	11.5575	COV-93-8	1389.2	>90.1	1251.67
COV-94-3	1341.9	>90.1	1209.05	COV-94-7	139.1	54.3	75.5313	COV-94-8	6572.4	>90.1	5921.73
COV-95-3	2153.4	58.5	1259.74	COV-95-7	225.8	61.5	138.867	COV-95-8	6526.8	>90.1	5880.65
COV-98-3	1967.1	>90.1	1772.36	COV-98-7	153	44.6	68.238	COV-98-8	4847.8	>90.1	4367.87
COV-102-3	1244	>90.1	1120.84	COV-102-7	122.3	41.7	50.9991	COV-102-8	1722.3	>90.1	1551.79
COV-104-3	574.2	76.1	436.966	COV-104-7	21.5	17.3	3.7195	COV-104-8	9195.3	>90.1	8284.97
COV-106-3	929.5	>90.1	837.479	COV-106-7	169.2	43.7	73.9404	COV-106-8	4320.2	>90.1	3892.5
COV-108-3	1129.4	>90.1	1017.59	COV-108-7	127	44.6	56.642	COV-108-8	5970.9	>90.1	5379.78
COV-120-3	3727.3	>90.1	3358.3	COV-120-7	64.9	36.9	23.9481	COV-120-8	9221	>90.1	8308.12
COV-125-3	862.6	87.2	752.187	COV-125-7	141	43.6	61.476	COV-125-8	3460.7	>90.1	3118.09
COV-128-3	853.8	>90.1	769.274	COV-128-7	76.1	32.1	24.4281	COV-128-8	1555.9	>90.1	1401.87
COV-131-3	679.1	79.3	538.526	COV-131-7	77.8	32	24.896	COV-131-8	3159.5	>90.1	2846.71
GROUP 2	T3				T7				T9
SUBJECT	IgG anti spike (BAU/mL)	nAbs %	nAbs (absolute value)	SUBJECT	IgG anti spike (BAU/mL)	nAbs %	nAbs (absolute value)	SUBJECT	IgG anti spike (BAU/mL)	nAbs %	nAbs (absolute value)
COV-01-3	1839.4	>90.1	1657.3	COV-01-7	385.6	65.4	252.182	COV-01-9	6724.6	>90.1	6058.86
COV-03-3	1472.1	>90.1	1326.36	COV-03-7	209.9	49.7	104.32	COV-03-9	8685.1	>90.1	7825.28
COV-06-3	972.4	>90.1	876.132	COV-06-7	84.9	41.7	35.4033	COV-06-9	6911.9	>90.1	6227.62
COV-08-3	1742.7	>90.1	1570.17	COV-08-7	206.8	49.2	101.746	COV-08-9	7100	>90.1	6397.1
COV-09-3	1101.2	>90.1	992.181	COV-09-7	164.7	42.7	70.3269	COV-09-9	6997.8	>90.1	6305.02
COV-21-3	1080.5	>90.1	973.53	COV-21-7	82.4	28.4	23.4016	COV-21-9	3504.6	>90.1	3157.64
COV-31-3	457.4	79.3	362.718	COV-71-7	50.8	59.1	30.0228	COV-81-9	2250.6	>90.1	2027.79
COV-33-3	960.9	>90.1	865.771	COV-73-7	89.1	33	29.403	COV-83-9	4951.5	>90.1	4461.3
COV-40-3	3326.3	>90.1	2997	COV-40-7	156.8	41.7	65.3856	COV-40-9	7783.1	>90.1	7012.57
COV-42-3	1359.6	>90.1	1225	COV-42-7	83.4	34.1	28.4394	COV-42-9	9551.5	>90.1	8605.9
COV-43-3	1186.1	>90.1	1068.68	COV-43-7	185.3	39.9	73.9347	COV-43-9	3662.5	>90.1	3299.91
COV-44-3	2000.1	>90.1	1802.09	COV-44-7	263.6	57.2	150.779	COV-44-9	3214.4	>90.1	2896.17
COV-52-3	3039	>90.1	2738.14	COV-52-7	387.8	66.2	256.724	COV-52-9	9711	>90.1	8749.61
COV-62-3	1819.6	>90.1	1639.46	COV-62-7	396.5	76.2	302.133	COV-62-9	1257.4	>90.1	1132.92
COV-64-3	1797.5	>90.1	1619.55	COV-64-7	136.1	41.4	56.3454	COV-64-9	8142.6	>90.1	7336.48
COV-79-3	425.1	74	314.574	COV-79-7	61.5	31.4	19.311	COV-89-9	3037.3	>90.1	2736.61
COV-91-3	1138.6	>90.1	1025.88	COV-91-7	103.9	38.4	39.8976	COV-91-9	6615.5	>90.1	5960.57
COV-99-3	2196.5	>90.1	1979.05	COV-99-7	185.7	47	87.279	COV-99-9	8944.3	>90.1	8058.81
COV-122-3	1493.2	79.6	1188.59	COV-122-7	132.2	46	60.812	COV-122-9	2081.8	81.8	1702.91
COV-138-3	570.9	>90.1	514.381	COV-138-7	83.3	35	29.155	COV-138-9	1570	89.8	1409.86
COV-139-3	949.5	>90.1	855.5	COV-139-7	120.5	37.9	45.6695	COV-139-9	1389.5	>90.1	1251.94
COV-141-3	836.4	74.5	623.118	COV-141-7	58.2	32.9	19.1478	COV-141-9	4160.8	>90.1	3748.88
COV-142-3	1068.3	87.9	939.036	COV-142-7	72.4	33.2	24.0368	COV-142-9	5326.3	>90.1	4799
COV-149-3	1165.8	>90.1	1050.39	COV-149-7	107.1	37.8	40.4838	COV-149-9	10007.8	>90.1	9017.03
COV-158-3	2850.3	>90.1	2568.12	COV-158-7	168.1	47.6	80.0156	COV-158-9	5682	>90.1	5119.48
COV-159-3	240.5	51.5	123.858	COV-159-7	34.1	23.5	8.0135	COV-159-9	1366.3	>90.1	1231.04
COV-168-3	1051.5	>90.1	947.401	COV-168-7	81.7	33.6	27.4512	COV-168-9	3774.9	>90.1	3401.18
COV-173-3	3452.7	>90.1	3110.88	COV-173-7	275.7	63.3	174.518	COV-173-9	4444.8	>90.1	4004.76
COV-177-3	888	>90.1	800.088	COV-177-7	71.1	29.3	20.8323	COV-177-9	4403.9	>90.1	3967.91
COV-186-3	2780.5	>90.1	2505.23	COV-186-7	83.5	60.1	50.1835	COV-186-9	7576.7	>90.1	6826.61
